# Supplementary material for: Small molecule profiling to define synergistic EGFR inhibitor combinations in head and neck squamous cell carcinoma
Source: Head Neck. 2022 Feb 27;44(5):1192–205. doi: 10.1002/hed.27018 (PMC8986607; doi:10.1002/hed.27018)
Supplement: Supplementary file 3 — TABLE S1 List of drugs, drug targets and pathway targets within the drug screening library. [file HED-44-1192-s003.xlsx]

## Sheet: Inhibitor Library
Product.Name	Pathway	Targets
ABT-263 (Navitoclax)	Apoptosis	Bcl-2
ABT-737	Apoptosis	Bcl-2,Autophagy
Linifanib (ABT-869)	Protein Tyrosine Kinase	VEGFR,PDGFR,CSF-1R
Veliparib (ABT-888)	DNA Damage	PARP
Axitinib	Protein Tyrosine Kinase	c-Kit,PDGFR,VEGFR
Saracatinib (AZD0530)	Angiogenesis	Bcr-Abl,Src
FG-4592	Angiogenesis	HIF
Selumetinib (AZD6244)	MAPK	MEK
Nintedanib (BIBF 1120)	Protein Tyrosine Kinase	VEGFR,PDGFR,FGFR
Afatinib (BIBW2992)	Protein Tyrosine Kinase	EGFR,HER2
BMS-536924	Protein Tyrosine Kinase	IGF-1R
Bortezomib (PS-341)	Proteases	Proteasome
Bosutinib (SKI-606)	Angiogenesis	Src
Cediranib (AZD2171)	Protein Tyrosine Kinase	VEGFR
Dovitinib (TKI-258, CHIR-258)	Angiogenesis	FLT3,VEGFR,FGFR,c-Kit,PDGFR
PD184352 (CI-1040)	MAPK	MEK
Dasatinib	Angiogenesis	Bcr-Abl,Src,c-Kit
Erlotinib HCl (OSI-744)	Protein Tyrosine Kinase	EGFR,Autophagy
Gefitinib (ZD1839)	Protein Tyrosine Kinase	EGFR
Imatinib Mesylate (STI571)	Protein Tyrosine Kinase	c-Kit,Bcr-Abl,PDGFR
Lapatinib (GW-572016) Ditosylate	Protein Tyrosine Kinase	EGFR,HER2
Lenalidomide (CC-5013)	Apoptosis	TNF-alpha
Panobinostat (LBH589)	Epigenetics	HDAC
Motesanib Diphosphate (AMG-706)	Protein Tyrosine Kinase	PDGFR,VEGFR,c-Kit
Nilotinib (AMN-107)	Angiogenesis	Bcr-Abl
NVP-AEW541	Protein Tyrosine Kinase	IGF-1R
Pazopanib HCl (GW786034 HCl)	Protein Tyrosine Kinase	PDGFR,VEGFR,c-Kit
PD0325901	MAPK	MEK
PI-103	PI3K/Akt/mTOR	PI3K,DNA-PK,Autophagy,mTOR
Rapamycin (Sirolimus)	PI3K/Akt/mTOR	mTOR,Autophagy
Sorafenib Tosylate	MAPK	VEGFR,Raf,PDGFR
Temsirolimus (CCI-779, NSC 683864)	PI3K/Akt/mTOR	mTOR
Trichostatin A (TSA)	Epigenetics	HDAC
Vandetanib (ZD6474)	Protein Tyrosine Kinase	VEGFR
Vorinostat (SAHA, MK0683)	Epigenetics	HDAC,Autophagy
VX-680 (Tozasertib, MK-0457)	Cell Cycle	Aurora Kinase
Y-27632 2HCl	Cell Cycle	ROCK,Autophagy
Elesclomol (STA-4783)	Cytoskeletal Signaling	HSP (e.g. HSP90)
Entinostat (MS-275)	Epigenetics	HDAC
Enzastaurin (LY317615)	TGF-beta/Smad	PKC
AC480 (BMS-599626)	Protein Tyrosine Kinase	HER2,EGFR
Obatoclax Mesylate (GX15-070)	Apoptosis	Autophagy,Bcl-2
Olaparib (AZD2281, Ku-0059436)	DNA Damage	PARP
Nutlin-3	Apoptosis	E3 Ligase ,Mdm2
Masitinib (AB1010)	Protein Tyrosine Kinase	PDGFR,c-Kit
GDC-0941	PI3K/Akt/mTOR	PI3K
SL-327	MAPK	MEK
SB431542	TGF-beta/Smad	TGF-beta/Smad
Crizotinib (PF-02341066)	Protein Tyrosine Kinase	ALK,c-Met
AUY922 (NVP-AUY922)	Cytoskeletal Signaling	HSP (e.g. HSP90)
PHA-665752	Protein Tyrosine Kinase	c-Met
HA14-1	Apoptosis	Bcl-2
ZSTK474	PI3K/Akt/mTOR	PI3K
SB216763	PI3K/Akt/mTOR	GSK-3
SB203580	MAPK	p38 MAPK
SB202190 (FHPI)	MAPK	p38 MAPK
MK-2206 2HCl	PI3K/Akt/mTOR	Akt
SU11274	Protein Tyrosine Kinase	c-Met
Vismodegib (GDC-0449)	Stem Cells & Wnt	Hedgehog/Smoothened
Brivanib (BMS-540215)	Protein Tyrosine Kinase	VEGFR,FGFR
Belinostat (PXD101)	Epigenetics	HDAC
Iniparib (BSI-201)	DNA Damage	PARP
NVP-ADW742	Protein Tyrosine Kinase	IGF-1R
Refametinib (RDEA119, Bay 86-9766)	MAPK	MEK
PCI-24781 (Abexinostat)	Cytoskeletal Signaling	HDAC
OSI-906 (Linsitinib)	Protein Tyrosine Kinase	IGF-1R
KU-55933 (ATM Kinase Inhibitor)	DNA Damage	ATM/ATR
GSK1904529A	Protein Tyrosine Kinase	IGF-1R
PF-04217903	Protein Tyrosine Kinase	c-Met
LAQ824 (Dacinostat)	Epigenetics	HDAC
Quisinostat (JNJ-26481585)	Epigenetics	HDAC
Rucaparib (AG-014699,PF-01367338)	DNA Damage	PARP
MLN8054	Cell Cycle	Aurora Kinase
Vatalanib (PTK787) 2HCl	Protein Tyrosine Kinase	c-Kit,VEGFR
U0126-EtOH	MAPK	MEK
ZM 447439	Cell Cycle	Aurora Kinase
GDC-0879	MAPK	Raf
LY294002	PI3K/Akt/mTOR	Autophagy,PI3K
OSU-03012 (AR-12)	PI3K/Akt/mTOR	PDK-1
Danusertib (PHA-739358)	Cell Cycle	FGFR,Aurora Kinase,c-RET,Bcr-Abl
BI 2536	Cell Cycle	PLK
Varespladib (LY315920)	Metabolism	Phospholipase (e.g. PLA)
Foretinib (GSK1363089)	Protein Tyrosine Kinase	VEGFR,c-Met
SGX-523	Protein Tyrosine Kinase	c-Met
GSK690693	PI3K/Akt/mTOR	Akt
JNJ-38877605	Protein Tyrosine Kinase	c-Met
Odanacatib (MK-0822)	Others	Cysteine Protease
Palbociclib (PD-0332991) HCl	Cell Cycle	CDK
Triciribine	PI3K/Akt/mTOR	Akt
XL147	PI3K/Akt/mTOR	PI3K
Cabozantinib (XL184, BMS-907351)	Protein Tyrosine Kinase	Tie-2,TAM Receptor,FLT3,VEGFR,c-Met,c-Kit
Everolimus (RAD001)	PI3K/Akt/mTOR	mTOR
TW-37	Apoptosis	Bcl-2
Mocetinostat (MGCD0103)	Epigenetics	HDAC
BMS-754807	Protein Tyrosine Kinase	IGF-1R,Trk receptor,c-Met
SRT1720	Epigenetics	Sirtuin
YM155 (Sepantronium Bromide)	Apoptosis	Survivin
INO-1001	DNA Damage	PARP
Alisertib (MLN8237)	Cell Cycle	Aurora Kinase
AT9283	JAK/STAT	Aurora Kinase,JAK,Bcr-Abl
Brivanib Alaninate (BMS-582664)	Protein Tyrosine Kinase	VEGFR,FGFR
ADL5859 HCl	Neuronal Signaling	Opioid Receptor
Andarine	Endocrinology & Hormones	Androgen Receptor
17-AAG (Tanespimycin)	Cytoskeletal Signaling	HSP (e.g. HSP90)
17-DMAG (Alvespimycin) HCl	Cytoskeletal Signaling	HSP (e.g. HSP90)
AG-490 (Tyrphostin B42)	Protein Tyrosine Kinase	JAK,EGFR
Ivacaftor (VX-770)	Transmembrane Transporters	CFTR
SNS-032 (BMS-387032)	Cell Cycle	CDK
Barasertib (AZD1152-HQPA)	Cell Cycle	Aurora Kinase
Docetaxel	Others
Paclitaxel	Others
PLX-4720	MAPK	Raf
Roscovitine (Seliciclib,CYC202)	Cell Cycle	CDK
SNS-314 Mesylate	Cell Cycle	Aurora Kinase
S3I-201	JAK/STAT	STAT
CEP-18770 (Delanzomib)	Proteases	Proteasome
Ganetespib (STA-9090)	Cytoskeletal Signaling	HSP (e.g. HSP90)
AT13387	Cytoskeletal Signaling	HSP (e.g. HSP90)
Lenvatinib (E7080)	Protein Tyrosine Kinase	VEGFR
Cisplatin	Others
CP-724714	Protein Tyrosine Kinase	EGFR,HER2
Valproic acid sodium salt (Sodium valproate)	Neuronal Signaling	GABA Receptor,HDAC,Autophagy
TGX-221	PI3K/Akt/mTOR	PI3K
WZ3146	Protein Tyrosine Kinase	EGFR
CYC116	Cell Cycle	VEGFR,Aurora Kinase
JNJ-26854165 (Serdemetan)	Apoptosis	E3 Ligase ,p53
WZ4002	Protein Tyrosine Kinase	EGFR
MK-2866 (GTx-024)	Endocrinology & Hormones	Androgen Receptor
BIIB021	Cytoskeletal Signaling	HSP (e.g. HSP90)
Plinabulin (NPI-2358)	Angiogenesis	VDA
PD98059	MAPK	MEK
Regorafenib (BAY 73-4506)	Protein Tyrosine Kinase	c-RET,VEGFR
WZ8040	Protein Tyrosine Kinase	EGFR
XAV-939	Stem Cells & Wnt	Wnt/beta-catenin
ENMD-2076	Angiogenesis	Aurora Kinase,FLT3,VEGFR
Danoprevir (ITMN-191)	Proteases	HCV Protease
Ritonavir	Proteases	HIV Protease
BIBR 1532	DNA Damage	Telomerase
Anastrozole	Endocrinology & Hormones	Aromatase
Aprepitant	Others	Substance P
Bicalutamide	Endocrinology & Hormones	Androgen Receptor
Fulvestrant	Endocrinology & Hormones	Estrogen/progestogen Receptor
Thalidomide	Apoptosis	E3 Ligase ,TNF-alpha
CUDC-101	Epigenetics	EGFR,HER2,HDAC
TAK-700 (Orteronel)	Metabolism	P450 (e.g. CYP17)
Exemestane	Endocrinology & Hormones	Aromatase
Finasteride	Endocrinology & Hormones	5-alpha Reductase
Irinotecan	DNA Damage	Topoisomerase
Decitabine	Epigenetics	DNA Methyltransferase
Dutasteride	Endocrinology & Hormones	5-alpha Reductase
PIK-75	PI3K/Akt/mTOR	DNA-PK,PI3K
Tivozanib (AV-951)	Protein Tyrosine Kinase	PDGFR,c-Kit,VEGFR
Doxorubicin (Adriamycin)	DNA Damage	Autophagy,Topoisomerase
Methotrexate	Metabolism	DHFR
PFI-1 (PF-6405761)	Epigenetics	Epigenetic Reader Domain
YM201636	PI3K/Akt/mTOR	PI3K
OSI-930	Protein Tyrosine Kinase	CSF-1R,VEGFR,c-Kit
Etoposide	DNA Damage	Topoisomerase
KU-0063794	PI3K/Akt/mTOR	mTOR
Raloxifene HCl	Endocrinology & Hormones	Estrogen/progestogen Receptor
Idarubicin HCl	DNA Damage	Topoisomerase
Flavopiridol (Alvocidib)	Cell Cycle	CDK
Topotecan HCl	DNA Damage	Topoisomerase
2-Methoxyestradiol (2-MeOE2)	Angiogenesis	HIF
AG-1024	Protein Tyrosine Kinase	IGF-1R
Letrozole	Endocrinology & Hormones	Aromatase
Temozolomide	Ubiquitin	Autophagy
Amuvatinib (MP-470)	Protein Tyrosine Kinase	FLT3,PDGFR,c-Kit
JNJ-7706621	Cell Cycle	Aurora Kinase,CDK
Enzalutamide (MDV3100)	Endocrinology & Hormones	Androgen Receptor
Dienogest	Endocrinology & Hormones	Estrogen/progestogen Receptor
Rufinamide	Transmembrane Transporters	Sodium Channel
Prasugrel	Neuronal Signaling	P2 Receptor
Ramelteon	GPCR & G Protein	MT Receptor
Cinacalcet HCl	GPCR & G Protein	CaSR
Celecoxib	Neuronal Signaling	COX
Avagacestat (BMS-708163)	Proteases	Beta Amyloid,Gamma-secretase
CHIR-99021 (CT99021)	PI3K/Akt/mTOR	GSK-3
PD173074	Angiogenesis	VEGFR,FGFR
WYE-354	PI3K/Akt/mTOR	mTOR
Vemurafenib (PLX4032, RG7204)	MAPK	Raf
BX-795	PI3K/Akt/mTOR	IκB/IKK,PDK-1
BX-912	PI3K/Akt/mTOR	PDK-1
Amisulpride	Neuronal Signaling	Dopamine Receptor
Aniracetam	Neuronal Signaling	AMPA Receptor-kainate Receptor-NMDA Receptor
Asenapine	Neuronal Signaling	Adrenergic Receptor,5-HT Receptor
Benazepril HCl	Endocrinology & Hormones	RAAS
Camptothecin	DNA Damage	Topoisomerase
Celastrol	Proteases	Proteasome
Cetirizine DiHCl	Neuronal Signaling	Histamine Receptor
Cilnidipine	Transmembrane Transporters	Calcium Channel
Cilostazol	Metabolism	PDE
Megestrol Acetate	Endocrinology & Hormones	Androgen Receptor,Estrogen/progestogen Receptor
Ki16425	GPCR & G Protein	LPA Receptor
Costunolide	DNA Damage	Telomerase
Dexamethasone (DHAP)	Others	IL Receptor,Autophagy
Doxazosin Mesylate	Neuronal Signaling	Adrenergic Receptor
Etodolac	Neuronal Signaling	COX
Etomidate	Neuronal Signaling	GABA Receptor
Flumazenil	Neuronal Signaling	GABA Receptor
Fluoxetine HCl	Neuronal Signaling	5-HT Receptor
Fluvoxamine maleate	Neuronal Signaling	5-HT Receptor
Genistein	Protein Tyrosine Kinase	EGFR,Topoisomerase
Ginkgolide B	Others	PAFR
Glimepiride	Proteases	Potassium Channel
TG100-115	PI3K/Akt/mTOR	PI3K
Ketoconazole	Metabolism	P450 (e.g. CYP17)
Lansoprazole	Transmembrane Transporters	Proton Pump
Lidocaine	Neuronal Signaling	Histamine Receptor
Loratadine	Neuronal Signaling	Histamine Receptor
Losartan Potassium (DuP 753)	Endocrinology & Hormones	RAAS
GSK1059615	PI3K/Akt/mTOR	mTOR,PI3K
MGCD-265	Protein Tyrosine Kinase	c-Met,Tie-2,VEGFR
Rigosertib (ON-01910)	Cell Cycle	PLK
Ki8751	Protein Tyrosine Kinase	c-Kit,VEGFR,PDGFR
BMS-707035	Microbiology	Integrase
Amonafide	DNA Damage	Topoisomerase
Gestodene	Endocrinology & Hormones	Estrogen/progestogen Receptor
Drospirenone	Endocrinology & Hormones	Estrogen/progestogen Receptor
Ruxolitinib (INCB018424)	JAK/STAT	JAK
Isotretinoin	Metabolism	Hydroxylase
Lopinavir	Proteases	HIV Protease
Mianserin HCl	Neuronal Signaling	Histamine Receptor
Mosapride Citrate	Neuronal Signaling	5-HT Receptor
Nafamostat Mesylate	Proteases	Serine Protease
Naftopidil DiHCl	Neuronal Signaling	Adrenergic Receptor
Omeprazole	Transmembrane Transporters	Autophagy,Proton Pump
Ondansetron HCl	Neuronal Signaling	5-HT Receptor
Oxcarbazepine	Transmembrane Transporters	Sodium Channel
Pelitinib (EKB-569)	Protein Tyrosine Kinase	EGFR
Resveratrol	Epigenetics	Sirtuin,Autophagy
Rocuronium Bromide	Neuronal Signaling	AChR
Stavudine (d4T)	Microbiology	Reverse Transcriptase
Tenofovir	Microbiology	Reverse Transcriptase
Trilostane	Metabolism	Dehydrogenase
Alfuzosin HCl	Neuronal Signaling	Adrenergic Receptor
Clopidogrel	Neuronal Signaling	P2 Receptor
Staurosporine	TGF-beta/Smad	PKC
Droxinostat	Cytoskeletal Signaling	HDAC
Ranolazine 2HCl	Transmembrane Transporters	Calcium Channel
Repaglinide	Transmembrane Transporters	Potassium Channel
Rolipram	Metabolism	PDE
Sildenafil Citrate	Metabolism	PDE
Sumatriptan Succinate	Neuronal Signaling	5-HT Receptor
Tianeptine sodium	Neuronal Signaling	5-HT Receptor
Tizanidine HCl	Neuronal Signaling	Adrenergic Receptor
Topiramate	Metabolism	Carbonic Anhydrase
Venlafaxine	Neuronal Signaling	5-HT Receptor
Voriconazole	Metabolism	P450 (e.g. CYP17)
Aurora A Inhibitor I	Cell Cycle	Aurora Kinase
Ispinesib (SB-715992)	Cytoskeletal Signaling	Kinesin
Tipifarnib	Metabolism	Transferase
PHA-680632	Cell Cycle	Aurora Kinase
Cilomilast	Metabolism	PDE
Zibotentan (ZD4054)	GPCR & G Protein	Endothelin Receptor
Atazanavir Sulfate	Proteases	HIV Protease
VX-745	MAPK	p38 MAPK
Thiazovivin	Cell Cycle	ROCK
SP600125	MAPK	JNK
AZD6482	PI3K/Akt/mTOR	PI3K
Moxifloxacin HCl	DNA Damage	Topoisomerase
TSU-68 (SU6668, Orantinib)	Protein Tyrosine Kinase	PDGFR,FGFR,VEGFR
Safinamide Mesylate	Metabolism	MAO
GSK429286A	Cell Cycle	ROCK
Pimasertib (AS-703026)	MAPK	MEK
SB525334	TGF-beta/Smad	TGF-beta/Smad
Oligomycin A	Transmembrane Transporters	ATPase
VX-222 (VCH-222, Lomibuvir)	Proteases	HCV Protease
Zosuquidar (LY335979) 3HCl	Transmembrane Transporters	P-gp
Daclatasvir (BMS-790052)	Proteases	HCV Protease
MC1568	Cytoskeletal Signaling	HDAC
HMN-214	Cell Cycle	PLK
AEE788 (NVP-AEE788)	Protein Tyrosine Kinase	VEGFR,EGFR,HER2
PHA-793887	Cell Cycle	CDK
Naratriptan	Neuronal Signaling	5-HT Receptor
PIK-93	PI3K/Akt/mTOR	PI3K
Ponatinib (AP24534)	Angiogenesis	Bcr-Abl,PDGFR,VEGFR,FGFR
Fludarabine	JAK/STAT	STAT,DNA/RNA Synthesis
LY2228820	MAPK	p38 MAPK
Pralatrexate	Metabolism	DHFR
Mycophenolate Mofetil	Metabolism	Dehydrogenase
Dyphylline	Metabolism	PDE
Tadalafil	Metabolism	PDE
Pracinostat (SB939)	Cytoskeletal Signaling	HDAC
CCT129202	Cell Cycle	Aurora Kinase
SAR245409 (XL765)	PI3K/Akt/mTOR	PI3K,mTOR
AT7519	Cell Cycle	CDK
MK-1775	Cell Cycle	Wee1
Quizartinib (AC220)	Angiogenesis	FLT3
LY2811376	Proteases	Beta Amyloid,BACE
Hesperadin	Cell Cycle	Aurora Kinase
BIX 02188	MAPK	MEK
BIX 02189	MAPK	MEK
AZD7762	Cell Cycle	Chk
R406 (free base)	Angiogenesis	Syk
Org 27569	GPCR & G Protein	Cannabinoid Receptor
CP-673451	Protein Tyrosine Kinase	PDGFR
DMXAA (Vadimezan)	Angiogenesis	VDA
Telaprevir (VX-950)	Proteases	HCV Protease
Saxagliptin	Proteases	DPP-4
EX 527 (Selisistat)	Epigenetics	Sirtuin
AM1241	GPCR & G Protein	Cannabinoid Receptor
SB408124	GPCR & G Protein	OX Receptor
Dapagliflozin	GPCR & G Protein	SGLT
Nebivolol	Neuronal Signaling	Adrenergic Receptor
Pimobendan	Metabolism	PDE
AZD8055	PI3K/Akt/mTOR	mTOR
PHT-427	PI3K/Akt/mTOR	Akt,PDK-1
KRN 633	Protein Tyrosine Kinase	VEGFR,PDGFR
AT7867	PI3K/Akt/mTOR	S6 Kinase,Akt
BMS-777607	Protein Tyrosine Kinase	c-Met,TAM Receptor
VX-809 (Lumacaftor)	Transmembrane Transporters	CFTR
Pomalidomide	Apoptosis	TNF-alpha
PD318088	MAPK	MEK
KU-60019	DNA Damage	ATM/ATR
BS-181 HCl	Cell Cycle	CDK
Fasudil (HA-1077) HCl	Cell Cycle	ROCK,Autophagy
BIRB 796 (Doramapimod)	MAPK	p38 MAPK
RO4929097	Proteases	Gamma-secretase,Beta Amyloid
Tie2 kinase inhibitor	Protein Tyrosine Kinase	Tie-2
Candesartan	Endocrinology & Hormones	RAAS
H 89 2HCl	PI3K/Akt/mTOR	PKA,S6 Kinase
TWS119	PI3K/Akt/mTOR	GSK-3
Apixaban	Metabolism	Factor Xa
Semagacestat (LY450139)	Proteases	Gamma-secretase
Olmesartan Medoxomil	Endocrinology & Hormones	RAAS
Pyridostigmine Bromide	Neuronal Signaling	AChR
Silodosin	Neuronal Signaling	Adrenergic Receptor
Riluzole	Transmembrane Transporters	Sodium Channel,GluR
Risperidone	Neuronal Signaling	5-HT Receptor
Darunavir Ethanolate	Proteases	HIV Protease
Acetylcysteine	Others	Others
Naproxen	Neuronal Signaling	COX
Allopurinol	GPCR & G Protein	Others
Ibuprofen	Neuronal Signaling	COX
Amprenavir	Proteases	HIV Protease
Ketoprofen	Neuronal Signaling	COX
Ketorolac	Neuronal Signaling	COX
Zolmitriptan	Neuronal Signaling	5-HT Receptor
Enalaprilat Dihydrate	Endocrinology & Hormones	RAAS
Isradipine	Transmembrane Transporters	Calcium Channel
Estrone	Endocrinology & Hormones	Estrogen/progestogen Receptor
Aminoglutethimide	Endocrinology & Hormones	Aromatase
Aminophylline	Metabolism	PDE
Carbamazepine	Transmembrane Transporters	Sodium Channel,Autophagy
Didanosine	Microbiology	Reverse Transcriptase
Divalproex Sodium	Ubiquitin	Autophagy
Emtricitabine	Microbiology	Reverse Transcriptase
Lamivudine	Microbiology	Reverse Transcriptase
Piroxicam	Neuronal Signaling	COX
Gemcitabine	DNA Damage	DNA/RNA Synthesis,Autophagy
Adefovir Dipivoxil	Microbiology	Reverse Transcriptase
Zalcitabine	Microbiology	Reverse Transcriptase
Telmisartan	Endocrinology & Hormones	RAAS
Nevirapine	Microbiology	Reverse Transcriptase
Nimodipine	Transmembrane Transporters	Autophagy,Calcium Channel
Quetiapine Fumarate	Neuronal Signaling	Dopamine Receptor
Chlorprothixene	Neuronal Signaling	Dopamine Receptor
Toremifene Citrate	Endocrinology & Hormones	Estrogen/progestogen Receptor
Azacitidine	DNA Damage	DNA Methyltransferase
Ramipril	Endocrinology & Hormones	RAAS
Ranitidine	Neuronal Signaling	Histamine Receptor
Acadesine	PI3K/Akt/mTOR	AMPK
Acetylcholine Chloride	Neuronal Signaling	AChR
Amlodipine Besylate	Transmembrane Transporters	Calcium Channel
Chlorpheniramine Maleate	Neuronal Signaling	Histamine Receptor
Proparacaine HCl	Transmembrane Transporters	Sodium Channel
Carvedilol	Neuronal Signaling	Adrenergic Receptor
Azithromycin	Ubiquitin	Autophagy
Cimetidine	Neuronal Signaling	Histamine Receptor
Clemastine Fumarate	Neuronal Signaling	Histamine Receptor
Metoprolol Tartrate	Neuronal Signaling	Adrenergic Receptor
Dapoxetine HCl	Neuronal Signaling	5-HT Receptor
Roxatidine Acetate HCl	Neuronal Signaling	Histamine Receptor
Felodipine	Transmembrane Transporters	Calcium Channel
Nizatidine	Neuronal Signaling	Histamine Receptor
Valsartan	Endocrinology & Hormones	RAAS
Tropisetron	Neuronal Signaling	5-HT Receptor
Diclofenac Sodium	Neuronal Signaling	COX
Amlodipine	Transmembrane Transporters	Calcium Channel
Flutamide	Endocrinology & Hormones	Androgen Receptor
Fluvastatin Sodium	Metabolism	HMG-CoA Reductase
Tropicamide	Neuronal Signaling	AChR
Pregnenolone	Endocrinology & Hormones	Estrogen/progestogen Receptor
Irsogladine	Metabolism	AChR,PDE
Enalapril Maleate	Endocrinology & Hormones	RAAS
Tolfenamic Acid	Neuronal Signaling	COX
Nefiracetam	Neuronal Signaling	GABA Receptor
Nicorandil	Transmembrane Transporters	Potassium Channel
Tamoxifen Citrate	Endocrinology & Hormones	Autophagy,Estrogen/progestogen Receptor
Aripiprazole	Neuronal Signaling	5-HT Receptor
Methscopolamine	Neuronal Signaling	AChR
Amiodarone HCl	Transmembrane Transporters	Potassium Channel,Autophagy
Lacidipine	Transmembrane Transporters	Calcium Channel
Elvitegravir (GS-9137, JTK-303)	Microbiology	Integrase
Maraviroc	Microbiology	CCR
Raltegravir (MK-0518)	Microbiology	Integrase
Pyrimethamine	Metabolism	DHFR
PCI-34051	Epigenetics	HDAC
PF-573228	Angiogenesis	FAK
BMS-265246	Cell Cycle	CDK
Benidipine HCl	Transmembrane Transporters	Calcium Channel
Formoterol Hemifumarate	Neuronal Signaling	Adrenergic Receptor
Ketotifen Fumarate	Neuronal Signaling	Histamine Receptor
Urapidil HCl	Neuronal Signaling	5-HT Receptor
Ginkgolide A	Neuronal Signaling	GABA Receptor
Flunarizine 2HCl	Transmembrane Transporters	Calcium Channel
Candesartan Cilexetil	Endocrinology & Hormones	RAAS
Phentolamine Mesylate	Neuronal Signaling	Adrenergic Receptor
Nimesulide	Neuronal Signaling	COX
Cyproterone Acetate	Endocrinology & Hormones	Androgen Receptor
Memantine HCl	Neuronal Signaling	AMPA Receptor-kainate Receptor-NMDA Receptor
Cyproheptadine HCl	Neuronal Signaling	Histamine Receptor
Pioglitazone HCl	Metabolism	P450 (e.g. CYP17)
Lornoxicam	Neuronal Signaling	COX
Captopril	Endocrinology & Hormones	RAAS
Orphenadrine Citrate	Neuronal Signaling	AChR
Gimeracil	Metabolism	Dehydrogenase
Terazosin HCl	Neuronal Signaling	Adrenergic Receptor
Lovastatin	Metabolism	HMG-CoA Reductase
Lafutidine	Neuronal Signaling	Histamine Receptor
Atorvastatin Calcium	Metabolism	HMG-CoA Reductase
Famotidine	Neuronal Signaling	Histamine Receptor
Moexipril HCl	Endocrinology & Hormones	RAAS
Clevidipine Butyrate	Transmembrane Transporters	Calcium Channel
Duloxetine HCl	Neuronal Signaling	5-HT Receptor
Trimebutine	Neuronal Signaling	Opioid Receptor
Ivabradine HCl	Neuronal Signaling	Adrenergic Receptor
Rivastigmine Tartrate	Neuronal Signaling	AChR
Betaxolol	Neuronal Signaling	Adrenergic Receptor
Detomidine HCl	Neuronal Signaling	Adrenergic Receptor
Almotriptan Malate	Neuronal Signaling	5-HT Receptor
Temocapril HCl	Endocrinology & Hormones	RAAS
Gabexate Mesylate	Proteases	Serine Protease
Rasagiline Mesylate	Metabolism	MAO
Naltrexone HCl	Neuronal Signaling	Opioid Receptor
Levosulpiride	Neuronal Signaling	Dopamine Receptor
Flunixin Meglumin	Neuronal Signaling	COX
Imidapril HCl	Endocrinology & Hormones	RAAS
Cisatracurium Besylate	Neuronal Signaling	Adrenergic Receptor
Ibutilide Fumarate	Transmembrane Transporters	Sodium Channel
Naftopidil	Neuronal Signaling	Adrenergic Receptor
S- (+)-Rolipram	Metabolism	PDE
Bazedoxifene HCl	Endocrinology & Hormones	Estrogen/progestogen Receptor
Atropine	Neuronal Signaling	AChR
Roflumilast	Metabolism	PDE
AZD8330	MAPK	MEK
GSK1292263	Endocrinology & Hormones	GPR
LDE225 (NVP-LDE225,Erismodegib)	Stem Cells & Wnt	Hedgehog/Smoothened
CGS 21680 HCl	Angiogenesis	Adenosine Receptor
KW-2449	Angiogenesis	Bcr-Abl,Aurora Kinase,FLT3
Almorexant HCl	GPCR & G Protein	OX Receptor
RAF265 (CHIR-265)	MAPK	VEGFR,Raf
AZD1480	JAK/STAT	JAK
PF-4708671	PI3K/Akt/mTOR	S6 Kinase
PD128907 HCl	Neuronal Signaling	Dopamine Receptor
Rosuvastatin Calcium	Endocrinology & Hormones	HMG-CoA Reductase
Givinostat (ITF2357)	Cytoskeletal Signaling	HDAC
Telotristat Etiprate (LX 1606 Hippurate)	Metabolism	Hydroxylase
AG-14361	DNA Damage	PARP
LY2784544	JAK/STAT	JAK
MLN2238	Proteases	Proteasome
MLN9708	Proteases	Proteasome
BGJ398 (NVP-BGJ398)	Angiogenesis	FGFR
AST-1306	Protein Tyrosine Kinase	EGFR
SB505124	TGF-beta/Smad	TGF-beta/Smad
Avasimibe	Metabolism	P450 (e.g. CYP17)
AZD8931 (Sapitinib)	Protein Tyrosine Kinase	EGFR,HER2
GSK461364	Cell Cycle	PLK
R406	Angiogenesis	FLT3,Syk
CYT997 (Lexibulin)	Cytoskeletal Signaling	Microtubule Associated
A-966492	DNA Damage	PARP
SGI-1776 free base	JAK/STAT	Pim
Aliskiren Hemifumarate	Endocrinology & Hormones	RAAS
BMS-794833	Protein Tyrosine Kinase	VEGFR,c-Met
NVP-BHG712	Protein Tyrosine Kinase	Raf,Bcr-Abl,Src,Ephrin receptor
OSI-420	Protein Tyrosine Kinase	EGFR
PIK-293	PI3K/Akt/mTOR	PI3K
Formestane	Endocrinology & Hormones	Aromatase
Vinflunine Tartrate	Cytoskeletal Signaling	Microtubule Associated
AZ 960	JAK/STAT	JAK
DAPT (GSI-IX)	Proteases	Gamma-secretase,Beta Amyloid
Mubritinib (TAK 165)	Protein Tyrosine Kinase	HER2
Irinotecan HCl Trihydrate	DNA Damage	Topoisomerase
PP242	PI3K/Akt/mTOR	mTOR,Autophagy
CYT387	JAK/STAT	JAK
SB590885	MAPK	Raf
Apatinib	Protein Tyrosine Kinase	VEGFR
UK 383367	Metabolism	Procollagen C Proteinase
TAME	Cell Cycle	APC,E3 Ligase
CAL-101 (Idelalisib, GS-1101)	PI3K/Akt/mTOR	PI3K
PIK-294	PI3K/Akt/mTOR	PI3K
VX-765	Apoptosis	Caspase
LY2157299	TGF-beta/Smad	TGF-beta/Smad
Telatinib	Protein Tyrosine Kinase	VEGFR,PDGFR,c-Kit
Ketanserin	Neuronal Signaling	5-HT Receptor
Esomeprazole Sodium	Transmembrane Transporters	ATPase
Volasertib (BI 6727)	Cell Cycle	PLK
Tubacin	Cytoskeletal Signaling	HDAC
Fesoterodine Fumarate	Neuronal Signaling	AChR
Degrasyn (WP1130)	Angiogenesis	Bcr-Abl,DUB
BKM120 (NVP-BKM120, Buparlisib)	PI3K/Akt/mTOR	PI3K
Apigenin	Metabolism	P450 (e.g. CYP17)
Asiatic Acid	MAPK	p38 MAPK
Baicalein	Metabolism	P450 (e.g. CYP17)
Cryptotanshinone	JAK/STAT	STAT
Hesperetin	TGF-beta/Smad	TGF-beta/Smad,Histamine Receptor
Honokiol	PI3K/Akt/mTOR	MEK,Akt
Icariin	Metabolism	PDE
Luteolin	Metabolism	PDE
(+)-Matrine	Neuronal Signaling	Opioid Receptor
(-)-Parthenolide	Ubiquitin	E3 Ligase
Synephrine	GPCR & G Protein	Adrenergic Receptor
Indirubin	PI3K/Akt/mTOR	GSK-3
Quercetin	Epigenetics	Sirtuin,PI3K,Src,PKC
Naringenin	Metabolism	P450 (e.g. CYP17)
Sodium Danshensu	Others	P450 (e.g. CYP17)
Chrysophanic Acid	Protein Tyrosine Kinase	EGFR,mTOR
Astragaloside A	TGF-beta/Smad	Others
(S)-10-Hydroxycamptothecin	DNA Damage	Topoisomerase
Rotundine	Neuronal Signaling	Dopamine Receptor
Synephrine HCl	Neuronal Signaling	Adrenergic Receptor
Tolbutamide	Transmembrane Transporters	Potassium Channel
Gambogic Acid	Apoptosis	Caspase,Bcl-2
Forskolin	GPCR & G Protein	cAMP
Equol	Endocrinology & Hormones	Estrogen/progestogen Receptor
Amantadine HCl	Neuronal Signaling	Dopamine Receptor
Amfebutamone HCl	Neuronal Signaling	AChR,Dopamine Receptor
Benserazide HCl	Others	Others
Bupivacaine HCl	GPCR & G Protein	Sodium Channel
Bethanechol chloride	Neuronal Signaling	AChR
Chlorpromazine HCl	Neuronal Signaling	Dopamine Receptor,Potassium Channel
Clonidine HCl	Neuronal Signaling	Autophagy,Adrenergic Receptor
Clozapine	Neuronal Signaling	5-HT Receptor
Pramipexole	Neuronal Signaling	Dopamine Receptor
Domperidone	Neuronal Signaling	Dopamine Receptor
Estriol	Endocrinology & Hormones	Estrogen/progestogen Receptor
Gallamine Triethiodide	Neuronal Signaling	AChR
Hexestrol	Endocrinology & Hormones	Estrogen/progestogen Receptor
Imatinib (STI571)	Protein Tyrosine Kinase	PDGFR
Loperamide HCl	Neuronal Signaling	Autophagy,Opioid Receptor
Manidipine	Transmembrane Transporters	Calcium Channel
Manidipine 2HCl	Transmembrane Transporters	Calcium Channel
Milrinone	Metabolism	ATPase,PDE
Nateglinide	Transmembrane Transporters	Potassium Channel
Nitrendipine	Transmembrane Transporters	Calcium Channel,Autophagy
Olanzapine	Neuronal Signaling	5-HT Receptor,Dopamine Receptor
Olopatadine HCl	Neuronal Signaling	Histamine Receptor
Oxymetazoline HCl	Neuronal Signaling	Adrenergic Receptor
Ozagrel	Metabolism	P450 (e.g. CYP17)
Pancuronium dibromide	Neuronal Signaling	AChR
Phenoxybenzamine HCl	GPCR & G Protein	Adrenergic Receptor
Propafenone HCl	Transmembrane Transporters	Sodium Channel
Racecadotril	Neuronal Signaling	Opioid Receptor
Scopolamine HBr	Neuronal Signaling	AChR
Sotalol	Neuronal Signaling	Adrenergic Receptor
Vardenafil HCl Trihydrate	Metabolism	PDE
Xylazine HCl	Neuronal Signaling	Adrenergic Receptor
Maprotiline HCl	Neuronal Signaling	Adrenergic Receptor
Naphazoline HCl	Neuronal Signaling	Adrenergic Receptor
Epinephrine Bitartrate	GPCR & G Protein	Adrenergic Receptor
L-Adrenaline	Neuronal Signaling	Adrenergic Receptor
Phenytoin sodium	Transmembrane Transporters	Sodium Channel
Phenytoin	Transmembrane Transporters	Sodium Channel
Alizarin	Metabolism	P450 (e.g. CYP17)
Dopamine HCl	Neuronal Signaling	Dopamine Receptor
Asaraldehyde	Neuronal Signaling	COX
Ritodrine HCl	Neuronal Signaling	Adrenergic Receptor
Phenformin HCl	PI3K/Akt/mTOR	AMPK
Scopine	Neuronal Signaling	Adrenergic Receptor
Tiotropium Bromide hydrate	Neuronal Signaling	AChR
Trospium chloride	Neuronal Signaling	AChR
Tolterodine tartrate	Neuronal Signaling	AChR
Azelastine HCl	Neuronal Signaling	Histamine Receptor
Clarithromycin	Metabolism	P450 (e.g. CYP17)
Rosiglitazone	DNA Damage	PPAR
Clomifene citrate	Endocrinology & Hormones	Estrogen/progestogen Receptor
Isoprenaline HCl	Neuronal Signaling	Adrenergic Receptor
Medroxyprogesterone acetate	Endocrinology & Hormones	Estrogen/progestogen Receptor
Phenylephrine HCl	GPCR & G Protein	Adrenergic Receptor
Tetracaine HCl	Transmembrane Transporters	Calcium Channel
Phenacetin	Neuronal Signaling	COX
Zidovudine	Microbiology	Reverse Transcriptase
Quinapril HCl	Endocrinology & Hormones	RAAS
Brompheniramine hydrogen maleate	Neuronal Signaling	Histamine Receptor
Tolvaptan	GPCR & G Protein	Vasopressin Receptor
Gliclazide	Transmembrane Transporters	Potassium Channel
Acemetacin	Neuronal Signaling	COX
Tioxolone	Metabolism	Carbonic Anhydrase
Dehydroepiandrosterone (DHEA)	Endocrinology & Hormones	Estrogen/progestogen Receptor,Androgen Receptor
Mifepristone	Endocrinology & Hormones	Estrogen/progestogen Receptor
Arecoline	Neuronal Signaling	AChR
TAK-733	MAPK	MEK
MG-132	Proteases	Proteasome
GSK256066	Metabolism	PDE
AZD5438	Cell Cycle	CDK
PP121	Protein Tyrosine Kinase	PDGFR,mTOR,DNA-PK
Omecamtiv mecarbil (CK-1827452)	Transmembrane Transporters	ATPase
OSI-027	PI3K/Akt/mTOR	mTOR
Fostamatinib (R788)	Angiogenesis	Syk
LY2603618	Cell Cycle	Chk
Tubastatin A HCl	Epigenetics	HDAC
PNU-120596	Neuronal Signaling	AChR
GW3965 HCl	Others	Liver X Receptor
URB597	Metabolism	FAAH
NPS-2143	GPCR & G Protein	CaSR
DCC-2036 (Rebastinib)	Angiogenesis	Bcr-Abl
CCT128930	PI3K/Akt/mTOR	Akt
A66	PI3K/Akt/mTOR	PI3K
TAK-875	Endocrinology & Hormones	GPR
NU7441 (KU-57788)	DNA Damage	DNA-PK,PI3K
SNX-2112 (PF-04928473)	Cytoskeletal Signaling	HSP (e.g. HSP90)
PF-04929113 (SNX-5422)	Cytoskeletal Signaling	HSP (e.g. HSP90)
GSK2126458 (GSK458)	PI3K/Akt/mTOR	mTOR,PI3K
5-hydroxymethyl Tolterodine (PNU 200577, 5-HMT, 5-HM)	Neuronal Signaling	AChR
MK-0752	Proteases	Gamma-secretase,Beta Amyloid
WYE-125132 (WYE-132)	PI3K/Akt/mTOR	mTOR
ICG-001	Stem Cells & Wnt	Wnt/beta-catenin
WAY-100635 Maleate	Neuronal Signaling	5-HT Receptor
Clinofibrate	Endocrinology & Hormones	HMG-CoA Reductase
Ciprofibrate	DNA Damage	PPAR
PF-3845	Metabolism	FAAH
Dolutegravir (GSK1349572)	Microbiology	Integrase
A-674563	PI3K/Akt/mTOR	PKA,Akt,CDK
AS-252424	PI3K/Akt/mTOR	PI3K
PF-00562271	Angiogenesis	FAK
Trametinib (GSK1120212)	MAPK	MEK
A922500	Metabolism	Transferase
BRL-15572	Neuronal Signaling	5-HT Receptor
Flavopiridol HCl	Cell Cycle	CDK
Ibrutinib (PCI-32765)	Angiogenesis	BTK
AS-604850	PI3K/Akt/mTOR	PI3K
CHIR-124	Cell Cycle	Chk
KW-2478	Cytoskeletal Signaling	HSP (e.g. HSP90)
NVP-BSK805 2HCl	JAK/STAT	JAK
PF-2545920	Metabolism	PDE
R547	Cell Cycle	CDK
WAY-600	PI3K/Akt/mTOR	mTOR
ADX-47273	Neuronal Signaling	GluR
BMY 7378	Neuronal Signaling	5-HT Receptor,Adrenergic Receptor
TG101209	JAK/STAT	JAK,FLT3,c-RET
Resminostat	Epigenetics	HDAC
XL335	Others	FXR
Nepicastat (SYN-117) HCl	Metabolism	Hydroxylase
GDC-0980 (RG7422)	PI3K/Akt/mTOR	mTOR,PI3K
A-769662	PI3K/Akt/mTOR	AMPK
RS-127445	Neuronal Signaling	5-HT Receptor
CH5132799	PI3K/Akt/mTOR	mTOR,PI3K
KX2-391	Angiogenesis	Src
GSK1838705A	Protein Tyrosine Kinase	ALK,IGF-1R
YO-01027	Proteases	Gamma-secretase
Geldanamycin	Cytoskeletal Signaling	HSP (e.g. HSP90),Autophagy
LY411575	Proteases	Gamma-secretase
CP-91149	Metabolism	Phosphorylase
TAK-901	Cell Cycle	Aurora Kinase
AMG-900	Cell Cycle	Aurora Kinase
ZM 336372	MAPK	Raf
Nilvadipine	Transmembrane Transporters	Calcium Channel
JTC-801	Neuronal Signaling	Opioid Receptor
PH-797804	MAPK	p38 MAPK
Dacomitinib (PF299804, PF299)	Protein Tyrosine Kinase	EGFR
AG-1478 (Tyrphostin AG-1478)	Protein Tyrosine Kinase	EGFR
SB415286	PI3K/Akt/mTOR	GSK-3
Crenolanib (CP-868596)	Protein Tyrosine Kinase	PDGFR
AZ 3146	Cytoskeletal Signaling	Kinesin
MK-8776 (SCH 900776)	Cell Cycle	Chk,CDK
TG101348 (SAR302503)	JAK/STAT	JAK
PAC-1	Apoptosis	Caspase
PHA-767491	Cell Cycle	CDK
PF-04691502	PI3K/Akt/mTOR	mTOR,Akt,PI3K
CCT137690	Cell Cycle	Aurora Kinase
CHIR-98014	PI3K/Akt/mTOR	GSK-3
AZ 628	MAPK	Raf
AMG-458	Protein Tyrosine Kinase	c-Met
BGT226 (NVP-BGT226)	PI3K/Akt/mTOR	mTOR,PI3K
GW788388	TGF-beta/Smad	TGF-beta/Smad
Milciclib (PHA-848125)	Cell Cycle	CDK
Tivantinib (ARQ 197)	Protein Tyrosine Kinase	c-Met
Varlitinib	Protein Tyrosine Kinase	EGFR
TH-302	Others	Others
Wortmannin	PI3K/Akt/mTOR	PI3K,ATM/ATR,Autophagy
CUDC-907	Cytoskeletal Signaling	PI3K,HDAC
Canagliflozin	GPCR & G Protein	SGLT
NVP-BVU972	Protein Tyrosine Kinase	c-Met
MK-2048	Microbiology	Integrase
3-Methyladenine	PI3K/Akt/mTOR	PI3K,Autophagy
Dinaciclib (SCH727965)	Cell Cycle	CDK
Dovitinib (TKI-258) Dilactic Acid	Angiogenesis	FGFR,PDGFR,VEGFR,c-Kit,FLT3
MK-5108 (VX-689)	Cell Cycle	Aurora Kinase
Dalcetrapib (JTT-705, RO4607381)	Metabolism	CETP
SB705498	Others	TRPV
MK-2461	Protein Tyrosine Kinase	FGFR,PDGFR,c-Met
Nocodazole	cytoskeletal signaling	Autophagy,Microtubule Associated
CPI-613	Metabolism	Dehydrogenase
GW842166X	GPCR & G Protein	Cannabinoid Receptor
M344	Cytoskeletal Signaling	HDAC
RITA (NSC 652287)	Apoptosis	E3 Ligase ,p53
GW4064	Others	FXR
AZD2014	PI3K/Akt/mTOR	mTOR
TAK-285	Protein Tyrosine Kinase	HER2,EGFR
A-803467	Transmembrane Transporters	Sodium Channel
Laquinimod	Others	Others
Tofacitinib (CP-690550,Tasocitinib)	JAK/STAT	JAK
Sotrastaurin	TGF-beta/Smad	PKC
Torcetrapib	Metabolism	CETP
Sofosbuvir (PSI-7977, GS-7977)	DNA Damage	DNA/RNA Synthesis
VU 0357121	Neuronal Signaling	GluR
WP1066	JAK/STAT	JAK
Lonafarnib	Metabolism	Transferase
AZD4547	Angiogenesis	FGFR
Galeterone	Endocrinology & Hormones	P450 (e.g. CYP17),Androgen Receptor
Sirtinol	Epigenetics	Sirtuin
CEP-33779	JAK/STAT	JAK
Dabrafenib (GSK2118436)	MAPK	Raf
GDC-0068	PI3K/Akt/mTOR	Akt
MPEP	Neuronal Signaling	GluR
INK 128 (MLN0128)	PI3K/Akt/mTOR	mTOR
AT101	Apoptosis	Bcl-2
Ciproxifan	Neuronal Signaling	Histamine Receptor
BYL719	PI3K/Akt/mTOR	PI3K
Tyrphostin AG 879	Protein Tyrosine Kinase	HER2
Torin 2	PI3K/Akt/mTOR	mTOR,ATM/ATR
CI994 (Tacedinaline)	Epigenetics	HDAC
AM251	GPCR & G Protein	Cannabinoid Receptor
TAE226 (NVP-TAE226)	Angiogenesis	FAK
RG108	Epigenetics	Transferase,DNA Methyltransferase
OC000459	Endocrinology & Hormones	GPR
TPCA-1	NF-κB	IκB/IKK
ML133 HCl	Transmembrane Transporters	Potassium Channel
JNJ-1661010	Metabolism	FAAH
Epiandrosterone	Endocrinology & Hormones	Androgen Receptor,Estrogen/progestogen Receptor
ARN-509	Endocrinology & Hormones	Androgen Receptor
R428 (BGB324)	Protein Tyrosine Kinase	TAM Receptor
BI-D1870	PI3K/Akt/mTOR	S6 Kinase
Semaxanib (SU5416)	Protein Tyrosine Kinase	VEGFR
SB269970 HCl	Neuronal Signaling	5-HT Receptor
Baricitinib (LY3009104, INCB028050)	Epigenetics	JAK
BRL-54443	Neuronal Signaling	5-HT Receptor
Carfilzomib (PR-171)	Proteases	Proteasome
BML-190	GPCR & G Protein	Cannabinoid Receptor
MRS 2578	Neuronal Signaling	P2 Receptor
SB271046	Neuronal Signaling	5-HT Receptor
MK-801 (Dizocilpine)	Neuronal Signaling	GluR
Golvatinib (E7050)	Protein Tyrosine Kinase	VEGFR,c-Met
IEM 1754 dihydrobroMide	Neuronal Signaling	GluR
CTEP (RO4956371)	Neuronal Signaling	GluR
VU 0364770	Neuronal Signaling	GluR
ML130 (Nodinitib-1)	NF-κB	NOD1
IMD 0354	NF-κB	IκB/IKK
VUF 10166	Neuronal Signaling	5-HT Receptor
U-104	Metabolism	Carbonic Anhydrase
WHI-P154	JAK/STAT	JAK,EGFR
Alogliptin	Proteases	DPP-4
TG100713	PI3K/Akt/mTOR	PI3K
T0070907	DNA Damage	PPAR
GW5074	MAPK	Raf
Prucalopride	Neuronal Signaling	5-HT Receptor
(-)-MK 801 Maleate	Neuronal Signaling	GluR
IKK-16 (IKK Inhibitor VII)	NF-κB	IκB/IKK
PF-562271	Angiogenesis	FAK
GW441756	Protein Tyrosine Kinase	Trk receptor
VU 0361737	Neuronal Signaling	GluR
SB742457	Neuronal Signaling	5-HT Receptor
Tyrphostin 9	Protein Tyrosine Kinase	EGFR
ZM 323881 HCl	Protein Tyrosine Kinase	VEGFR
ZM 306416	Protein Tyrosine Kinase	VEGFR
MLN0905	Cell Cycle	PLK
GNF-2	Angiogenesis	Bcr-Abl
Cobicistat (GS-9350)	Metabolism	P450 (e.g. CYP17)
S-Ruxolitinib (INCB018424)	JAK/STAT	JAK
Lumiracoxib	Neuronal Signaling	COX
PF-477736	Cell Cycle	Chk
JNJ-7777120	Neuronal Signaling	Histamine Receptor
Ki16198	GPCR & G Protein	LPA Receptor
Pirfenidone	TGF-beta/Smad	TGF-beta/Smad
Go 6983	TGF-beta/Smad	PKC
WZ811	GPCR & G Protein	CXCR
BAY 11-7082	NF-κB	E2 conjugating,IκB/IKK
Dapivirine (TMC120)	Microbiology	Reverse Transcriptase
GW9662	DNA Damage	PPAR
IOX2	Angiogenesis	HIF
PF-4981517	Metabolism	P450 (e.g. CYP17)
Icotinib	Protein Tyrosine Kinase	EGFR
Evacetrapib (LY2484595)	Metabolism	CETP
TDZD-8	PI3K/Akt/mTOR	GSK-3
Apoptosis Activator 2	Apoptosis	Caspase
TAK-715	MAPK	p38 MAPK
Pifithrin-α (PFTα)	Apoptosis	Autophagy,p53
Pifithrin-μ	Apoptosis	p53
Rivaroxaban	Metabolism	Factor Xa
Paroxetine HCl	Neuronal Signaling	5-HT Receptor,AChR
Zaltoprofen	Neuronal Signaling	COX
Pazopanib	Protein Tyrosine Kinase	PDGFR,VEGFR,c-Kit
Aspirin	Proteases	COX
Niflumic acid	Neuronal Signaling	GABA Receptor,COX
Ciclopirox ethanolamine	Transmembrane Transporters	ATPase
Rimonabant	GPCR & G Protein	Cannabinoid Receptor
Bufexamac	Neuronal Signaling	COX
Lamotrigine	Transmembrane Transporters	5-HT Receptor,Sodium Channel
Piceatannol	Angiogenesis	Syk
Linagliptin	Proteases	DPP-4
Vildagliptin (LAF-237)	Proteases	DPP-4
Daunorubicin HCl	DNA Damage	Topoisomerase
Pravastatin sodium	Metabolism	HMG-CoA Reductase
Bepotastine Besilate	Neuronal Signaling	Histamine Receptor
Purmorphamine	Stem Cells & Wnt	Hedgehog/Smoothened
Rofecoxib	Neuronal Signaling	COX
Azilsartan	Endocrinology & Hormones	RAAS
Otilonium Bromide	Neuronal Signaling	AChR
Solifenacin succinate	Neuronal Signaling	AChR
Bosentan Hydrate	GPCR & G Protein	Endothelin Receptor
Rupatadine Fumarate	Neuronal Signaling	Histamine Receptor
Azelnidipine	Transmembrane Transporters	Calcium Channel
Azilsartan Medoxomil	Endocrinology & Hormones	RAAS
Medetomidine HCl	Neuronal Signaling	Adrenergic Receptor
Epinephrine HCl	Neuronal Signaling	Adrenergic Receptor
Ambroxol HCl	Transmembrane Transporters	Sodium Channel
Naloxone HCl	Neuronal Signaling	Opioid Receptor
Dexmedetomidine	Neuronal Signaling	Adrenergic Receptor
Etravirine (TMC125)	Microbiology	Reverse Transcriptase
Indacaterol Maleate	Neuronal Signaling	Adrenergic Receptor
Oxybutynin chloride	Neuronal Signaling	AChR
Darifenacin HBr	Neuronal Signaling	AChR
Tripelennamine HCl	Neuronal Signaling	Histamine Receptor
Entacapone	Epigenetics	Histone Methyltransferase
Estradiol valerate	Endocrinology & Hormones	Estrogen/progestogen Receptor
Gliquidone	Transmembrane Transporters	Potassium Channel
Ethynodiol diacetate	Endocrinology & Hormones	Estrogen/progestogen Receptor
Benztropine mesylate	Neuronal Signaling	Dopamine Receptor
Altrenogest	Endocrinology & Hormones	Estrogen/progestogen Receptor
Anagrelide HCl	Metabolism	PDE
Atomoxetine HCl	Neuronal Signaling	5-HT Receptor
Brinzolamide	Metabolism	Carbonic Anhydrase
Eletriptan HBr	Neuronal Signaling	5-HT Receptor
Flumequine	DNA Damage	Topoisomerase
Amitriptyline HCl	Neuronal Signaling	5-HT Receptor
Adrenalone HCl	Neuronal Signaling	Adrenergic Receptor
Azatadine dimaleate	Neuronal Signaling	Histamine Receptor
Triflusal	Neuronal Signaling	COX
Trifluoperazine 2HCl	Ubiquitin	Autophagy
Fexofenadine HCl	Neuronal Signaling	Histamine Receptor
Moclobemide (Ro 111163)	Metabolism	MAO
Betulinic acid	DNA Damage	Topoisomerase
Pergolide mesylate	Neuronal Signaling	Dopamine Receptor
Cabozantinib malate (XL184)	Protein Tyrosine Kinase	VEGFR,TAM Receptor
Sitagliptin phosphate monohydrate	Proteases	DPP-4
Mirabegron	Neuronal Signaling	Adrenergic Receptor
Acebutolol HCl	Neuronal Signaling	Adrenergic Receptor
Ampiroxicam	Neuronal Signaling	COX
Desloratadine	Neuronal Signaling	Histamine Receptor
Hyoscyamine	Neuronal Signaling	AChR
Ouabain	Transmembrane Transporters	Sodium Channel
Avanafil	Metabolism	PDE
Tolcapone	Metabolism	Transferase
Procaine HCl	Transmembrane Transporters	Sodium Channel
Homatropine Methylbromide	Neuronal Signaling	AChR
Homatropine Bromide	Neuronal Signaling	AChR
Hydroxyzine 2HCl	Neuronal Signaling	Histamine Receptor
Flavoxate HCl	Neuronal Signaling	AChR
Aclidinium Bromide	Neuronal Signaling	AChR
Diphemanil Methylsulfate	Neuronal Signaling	AChR
Dibucaine HCl	Transmembrane Transporters	Sodium Channel
Methazolamide	Metabolism	Carbonic Anhydrase
Tetrahydrozoline HCl	Neuronal Signaling	Adrenergic Receptor
Estradiol Cypionate	Endocrinology & Hormones	Estrogen/progestogen Receptor
Valdecoxib	Neuronal Signaling	COX
Nabumetone	Neuronal Signaling	COX
Sertraline HCl	Neuronal Signaling	5-HT Receptor
Spironolactone	Endocrinology & Hormones	Androgen Receptor
Levobupivacaine HCl	Transmembrane Transporters	Sodium Channel
Escitalopram Oxalate	Neuronal Signaling	5-HT Receptor
Guanabenz Acetate	Neuronal Signaling	Adrenergic Receptor
Decamethonium Bromide	Neuronal Signaling	AChR
Sodium 4-Aminosalicylate	NF-κB	NF-κB
Zinc Pyrithione	Transmembrane Transporters	Proton Pump
Propranolol HCl	GPCR & G Protein	Adrenergic Receptor
Mefenamic Acid	Neuronal Signaling	COX
Ticagrelor	Neuronal Signaling	P2 Receptor
Triamterene	Transmembrane Transporters	Sodium Channel
Sulfacetamide Sodium	Ubiquitin	Autophagy
Ifenprodil Tartrate	Neuronal Signaling	GluR
Lorcaserin HCl	Neuronal Signaling	5-HT Receptor
Estradiol Benzoate	Others	Estrogen/progestogen Receptor
Desvenlafaxine Succinate	Neuronal Signaling	5-HT Receptor
Desvenlafaxine	Neuronal Signaling	5-HT Receptor
Histamine 2HCl	Neuronal Signaling	Histamine Receptor
Pefloxacin Mesylate Dihydrate	DNA Damage	Topoisomerase
Timolol Maleate	Neuronal Signaling	Adrenergic Receptor
Tolazoline HCl	Neuronal Signaling	Adrenergic Receptor
Sodium Phenylbutyrate	DNA Damage	HDAC
Levodropropizine	Neuronal Signaling	Histamine Receptor
Cyclizine 2HCl	Neuronal Signaling	Histamine Receptor
Tenatoprazole	Transmembrane Transporters	Proton Pump
Bosentan	GPCR & G Protein	Endothelin Receptor
Tranylcypromine (2-PCPA) HCl	Epigenetics	MAO
EUK 134	Neuronal Signaling	Beta Amyloid
Vinorelbine Tartrate	Cytoskeletal Signaling	Microtubule Associated
Oxiracetam	Others	Others
Rotigotine	Neuronal Signaling	Dopamine Receptor
Etizolam	Others	Others
Bambuterol HCl	GPCR & G Protein	Adrenergic Receptor
Carteolol HCl	GPCR & G Protein	Adrenergic Receptor
Demeclocycline HCl	Others	Others
Nelfinavir Mesylate	Proteases	HIV Protease
Cyclobenzaprine HCl	Others	Others
Ospemifene	Endocrinology & Hormones	Estrogen/progestogen Receptor
Anidulafungin (LY303366)	Others	Others
Chloroambucil	DNA Damage	DNA/RNA Synthesis
MetoclopraMide HCl	Neuronal Signaling	Dopamine Receptor
Digoxin	Transmembrane Transporters	Sodium Channel
Labetalol HCl	GPCR & G Protein	Adrenergic Receptor
Diphenidol HCl	Neuronal Signaling	AChR
Promethazine HCl	Neuronal Signaling	Histamine Receptor
Procainamide HCl	Transmembrane Transporters	DNA Methyltransferase,Sodium Channel
Meclofenamate Sodium	Neuronal Signaling	COX
Mupirocin	DNA Damage	DNA/RNA Synthesis
Dicoumarol	Others	Others
Mefloquine HCl	Others	Others
6-Mercaptopurine (6-MP) Monohydrate	DNA Damage	DNA/RNA Synthesis
Tenovin-6	Apoptosis	p53,Sirtuin
JNK-IN-8	MAPK	JNK
QNZ (EVP4593)	NF-κB	NF-κB,TNF-alpha
SC-514	NF-κB	IκB/IKK
SN-38	DNA Damage	Topoisomerase
b-AP15	Ubiquitin	DUB
MNS (3,4-Methylenedioxy-β-nitrostyrene, MDBN)	Ubiquitin	p97
(R)-Nepicastat HCl	Metabolism	Hydroxylase
Tofacitinib (CP-690550) Citrate	JAK/STAT	JAK
Fingolimod (FTY720) HCl	GPCR & G Protein	S1P Receptor
Ataluren (PTC124)	Transmembrane Transporters	CFTR
VX-702	MAPK	p38 MAPK
AP26113	Protein Tyrosine Kinase	ALK
AZD2932	Protein Tyrosine Kinase	VEGFR,c-Kit,PDGFR,FLT3
MEK162 (ARRY-162, ARRY-438162)	MAPK	MEK
PP2	Angiogenesis	Src
LCL161	Apoptosis	IAP
GDC-0152	Apoptosis	IAP
Birinapant	Apoptosis	IAP
VS-5584 (SB2343)	PI3K/Akt/mTOR	PI3K
CZC24832	PI3K/Akt/mTOR	PI3K
Z-VAD-FMK	Apoptosis	Caspase
Stattic	JAK/STAT	STAT
Embelin	Apoptosis	IAP
IPI-145 (INK1197)	Angiogenesis	PI3K
AZD2461	DNA Damage	PARP
RG-7112	Apoptosis	Mdm2
GSK2656157	Apoptosis	PERK
XL388	PI3K/Akt/mTOR	mTOR
XL019	JAK/STAT	JAK
Wnt-C59 (C59)	Stem Cells & Wnt	Wnt/beta-catenin
PD168393	Protein Tyrosine Kinase	EGFR
AZD3514	Endocrinology & Hormones	Androgen Receptor
CX-6258 HCl	JAK/STAT	Pim
Brefeldin A	Transmembrane Transporters	ATPase,Autophagy
BMN 673	Epigenetics	PARP
Oprozomib (ONX 0912)	Proteases	Proteasome
AZ20	PI3K/Akt/mTOR	ATM/ATR
CGI1746	Angiogenesis	BTK
LY2874455	Protein Tyrosine Kinase	VEGFR,FGFR
VX-661	Transmembrane Transporters	CFTR
PP1	Angiogenesis	Src
GSK126	Epigenetics	Histone Methyltransferase
EPZ5676	Epigenetics	Histone Methyltransferase
LY2090314	PI3K/Akt/mTOR	GSK-3
MK-8745	Cell Cycle	Aurora Kinase
Tepotinib (EMD 1214063)	Protein Tyrosine Kinase	c-Met
GSK J4 HCl	Epigenetics	Histone Demethylase
NMDA (N-Methyl-D-aspartic acid)	Neuronal Signaling	GluR
T0901317	Others	Liver X Receptor
Cilengitide	Others	Integrin
SGC 0946	Epigenetics	Histone Methyltransferase
RN486	Angiogenesis	BTK
LDK378	Protein Tyrosine Kinase	ALK
IWP-2	Stem Cells & Wnt	Wnt/beta-catenin
IWR-1-endo	Stem Cells & Wnt	Wnt/beta-catenin
GSK2334470	PI3K/Akt/mTOR	PDK-1
UNC1215	Epigenetics	Epigenetic Reader Domain
GSK923295	Cytoskeletal Signaling	Kinesin
Zotarolimus(ABT-578)	PI3K/Akt/mTOR	mTOR
SANT-1	Stem Cells & Wnt	Hedgehog/Smoothened
IPA-3	Cytoskeletal Signaling	PAK
PF-3758309	Cytoskeletal Signaling	PAK
KY02111	Stem Cells & Wnt	Wnt/beta-catenin
HSP990 (NVP-HSP990)	Cytoskeletal Signaling	HSP (e.g. HSP90)
PD123319	Endocrinology & Hormones	RAAS
(-)-Blebbistatin	Transmembrane Transporters	ATPase
VE-822	PI3K/Akt/mTOR	ATM/ATR
GDC-0032	PI3K/Akt/mTOR	PI3K
AZD1208	JAK/STAT	Pim
AZD3463	Protein Tyrosine Kinase	ALK
LGX818	MAPK	Raf
(+)-JQ1	Epigenetics	Epigenetic Reader Domain
NLG919	Metabolism	IDO
Zebularine	Epigenetics	DNA Methyltransferase
NU6027	Cell Cycle	CDK
AMG-517	Others	TRPV
Go6976	TGF-beta/Smad	JAK,FLT3,PKC
3-Deazaneplanocin A (DZNeP)	Epigenetics	Histone Methyltransferase
XL888	Cytoskeletal Signaling	HSP (e.g. HSP90)
KPT-185	Transmembrane Transporters	CRM1
TIC10	PI3K/Akt/mTOR	Akt
EPZ-6438	Epigenetics	Histone Methyltransferase
PYR-41	Ubiquitin	E1 Activating
PR-619	Ubiquitin	DUB
P5091 (P005091)	Ubiquitin	DUB
P22077	Ubiquitin	DUB
IU1	Proteases	DUB
LDN-57444	Proteases	DUB
CGK 733	DNA Damage	ATM/ATR
BMS-833923	GPCR & G Protein	Hedgehog/Smoothened
CFTRinh-172	Transmembrane Transporters	CFTR
TCID	Ubiquitin	DUB
NSC697923	Ubiquitin	E2 conjugating
LGK-974	Stem Cells & Wnt	Wnt/beta-catenin
AZD1080	PI3K/Akt/mTOR	GSK-3
DMH1	TGF-beta/Smad	TGF-beta/Smad
LDN-212854	TGF-beta/Smad	TGF-beta/Smad
ML347	TGF-beta/Smad	TGF-beta/Smad
NSC 319726	Apoptosis	p53
C646	Epigenetics	Histone Acetyltransferase
10058-F4	Cell Cycle	c-Myc
Batimastat (BB-94)	Proteases	MMP
Marimastat(BB-2516)	Proteases	MMP
LY2835219	Cell Cycle	CDK
Mdivi-1	Cytoskeletal Signaling	Dynamin
Dyngo-4a	Cytoskeletal Signaling	Dynamin
UNC1999	Epigenetics	Histone Methyltransferase
SSR128129E	Angiogenesis	FGFR
RO5126766 (CH5126766)	MAPK	Raf
GKT137831	Others	Others
ONX-0914 (PR-957)	Proteases	Proteasome
AVL-292	Angiogenesis	BTK
ABC294640	GPCR & G Protein	S1P Receptor
SKI II	GPCR & G Protein	S1P Receptor
PF-543	GPCR & G Protein	S1P Receptor
AGI-5198	Metabolism	Dehydrogenase
CID755673	Others	Others
I-BET-762	Epigenetics	Epigenetic Reader Domain
PF-04620110	Metabolism	Transferase
1-Azakenpaullone	PI3K/Akt/mTOR	GSK-3
GZD824	Angiogenesis	Bcr-Abl
RKI-1447	Cell Cycle	ROCK
BIO	PI3K/Akt/mTOR	GSK-3
DBeQ	Ubiquitin	p97
Idasanutlin (RG-7388)	Apoptosis	Mdm2
CNX-2006	Protein Tyrosine Kinase	EGFR
GF109203X	TGF-beta/Smad	PKC
Skepinone-L	MAPK	p38 MAPK
Losmapimod (GW856553X)	MAPK	p38 MAPK
Alvelestat (AZD9668)	Proteases	Serine Protease
RepSox	TGF-beta/Smad	TGF-beta/Smad
Deltarasin	Metabolism	PDE
RGFP966	Epigenetics	HDAC
GSK2801	Epigenetics	Epigenetic Reader Domain
Bromosporine	Epigenetics	Epigenetic Reader Domain
IOX1	Epigenetics	Histone Demethylase
OG-L002	Epigenetics	Histone Demethylase
G007-LK	DNA Damage	PARP
AGI-6780	Metabolism	Dehydrogenase
Erastin	Metabolism	Ferroptosis
Ferrostatin-1 (Fer-1)	Metabolism	Ferroptosis
Ro3280	Cell Cycle	PLK
KPT-276	Transmembrane Transporters	CRM1
KPT-330	Transmembrane Transporters	CRM1
AZD2858	PI3K/Akt/mTOR	GSK-3
SGC-CBP30	Epigenetics	Epigenetic Reader Domain
CNX-774	Angiogenesis	BTK
SKLB1002	Protein Tyrosine Kinase	VEGFR
FLLL32	JAK/STAT	JAK
Beta-Lapachone	DNA Damage	Topoisomerase
Vidofludimus	Metabolism	Dehydrogenase
AZD1981	Endocrinology & Hormones	GPR
MM-102	Epigenetics	Histone Methyltransferase
Golgicide A	Transmembrane Transporters	ATPase
PD173955	Angiogenesis	Bcr-Abl
FRAX597	Cytoskeletal Signaling	PAK
SC75741	NF-κB	NF-κB
SGI-1027	Epigenetics	DNA Methyltransferase
HPOB	Cytoskeletal Signaling	HDAC
Suvorexant (MK-4305)	GPCR & G Protein	OX Receptor
Edoxaban	Metabolism	Factor Xa
JIB-04	Epigenetics	Histone Demethylase
NMS-E973	Cytoskeletal Signaling	HSP (e.g. HSP90)
CO-1686 (AVL-301)	Protein Tyrosine Kinase	EGFR
NMS-873	Ubiquitin	p97
PFK15	Others	Others
TAK-632	MAPK	Raf
RG2833 (RGFP109)	Epigenetics	HDAC
ZCL278	Cell Cycle	Rho
PFI-2	Epigenetics	Histone Methyltransferase
RVX-208	Epigenetics	Epigenetic Reader Domain
ML324	Epigenetics	Histone Demethylase
AZD9291	Protein Tyrosine Kinase	EGFR
AZ5104	Protein Tyrosine Kinase	EGFR
PJ34 HCl	DNA Damage	PARP
IWP-L6	Stem Cells & Wnt	Wnt/beta-catenin
Rilpivirine	Microbiology	Reverse Transcriptase
CPI-203	Epigenetics	Epigenetic Reader Domain
MS436	Epigenetics	Epigenetic Reader Domain
GSK2606414	Apoptosis	PERK
SF1670	Others	Others
PFI-3	Epigenetics	Epigenetic Reader Domain
WZ4003	PI3K/Akt/mTOR	AMPK
HTH-01-015	PI3K/Akt/mTOR	AMPK
EHop-016	Cell Cycle	Rho
TG003	Cell Cycle	CDK
TMP269	Epigenetics	HDAC
UNC2881	Others	TAM Receptor
Tasisulam	Apoptosis	Caspase
IOWH032	Transmembrane Transporters	CFTR
6H05	Cell Cycle	Rho
K-Ras(G12C) inhibitor 12	Cell Cycle	Rho
K-Ras(G12C) inhibitor 9	Cell Cycle	Rho
K-Ras(G12C) inhibitor 6	Cell Cycle	Rho
ERK5-IN-1	MAPK	ERK
CW069	Cytoskeletal Signaling	Microtubule Associated
SH-4-54	JAK/STAT	STAT
CH5138303	Cytoskeletal Signaling	HSP (e.g. HSP90)
URMC-099	Others	MLK,LRRK,Abl,VEGFR/FLT
JSH-23	NF-κB	NF-κB
Bay 11-7085	NF-κB	IκB/IKK
EPZ004777	Epigenetics	Histone Methyltransferase
ARQ 621	Cytoskeletal Signaling	Kinesin
HS-173	PI3K/Akt/mTOR	PI3K
PF-562271 HCl	Angiogenesis	FAK
Poziotinib (HM781-36B)	Protein Tyrosine Kinase	EGFR
K02288	TGF-beta/Smad	TGF-beta/Smad
OTX015	Epigenetics	Epigenetic Reader Domain
Atglistatin	Others	Others
GNE-0877	Autophagy	LRRK2
GNE-9605	Autophagy	LRRK2
4EGI-1	Others	Others
4E1RCat	Others	Others
PTC-209	Others	Others
UNC669	Epigenetics	Epigenetic Reader Domain
AEBSF HCl	Proteases	Serine Protease
E-64	Proteases	Cysteine Protease
Phosphoramidon Disodium Salt	Others	Others
(-)-p-Bromotetramisole Oxalate	Others	Others
MG-101 (ALLN)	Proteases	Cysteine Protease
Z-FA-FMK	Proteases	Cysteine Protease
Loxistatin Acid (E-64C)	Proteases	Cysteine Protease
Aloxistatin	Proteases	Cysteine Protease
Calpeptin	Proteases	Cysteine Protease
Sorafenib	MAPK	Raf
FLI-06	Stem Cells & Wnt	Gamma-secretase
ISRIB (trans-isomer)	Apoptosis	PERK
Anisomycin	MAPK	JNK
Caffeic Acid Phenethyl Ester	NF-κB	NF-κB
CGP 57380	Others	Others
KN-62	Others	CaMK
KN-93 Phosphate	Others	CaMK
PD 151746	Proteases	Cysteine Protease
MI-2 (MALT1 inhibitor)	Others	Others
SB-3CT	Proteases	MMP
TAPI-1	Others	Others
AR-A014418	PI3K/Akt/mTOR	GSK-3
NH125	Others	CaMK
Sal003	Others	Others
ME0328	Epigenetics	PARP
LEE011	Cell Cycle	CDK
WS3	NF-κB	IκB/IKK
WS6	NF-κB	IκB/IKK
E3330	DNA Damage	DNA/RNA Synthesis
CORM-3	Others	Others
CRT0044876	DNA Damage	DNA/RNA Synthesis
FPH2 (BRD-9424)	Others	Others
XEN445	Others	Others
VER-49009	Cytoskeletal Signaling	HSP (e.g. HSP90)
VER-50589	Cytoskeletal Signaling	HSP (e.g. HSP90)
BTB06584	Transmembrane Transporters	ATPase
LDC000067	Cell Cycle	CDK
PI-1840	Proteases	Proteasome
FTI 277 HCl	Metabolism	Transferase
LB42708	Metabolism	Transferase
Triapine	DNA Damage	DNA/RNA Synthesis
Nexturastat A	Epigenetics	HDAC
MG149	Epigenetics	Histone Acetyltransferase
EHT 1864	Cell Cycle	Rho
FH535	Stem Cells & Wnt	Wnt/beta-catenin,PPAR
MPI-0479605	Cytoskeletal Signaling	Kinesin
YH239-EE	Apoptosis	Mdm2
WIKI4	Stem Cells & Wnt	Wnt/beta-catenin
INH1	Cytoskeletal Signaling	Microtubule Associated
INH6	Cytoskeletal Signaling	Microtubule Associated
TAI-1	Cytoskeletal Signaling	Microtubule Associated
CK-636	Cytoskeletal Signaling	Microtubule Associated
DDR1-IN-1	Others	Others
ESI-09	Others	Others
HJC0350	Others	Others
HO-3867	JAK/STAT	STAT
(S)-crizotinib	Others	Others
JNK Inhibitor IX	MAPK	JNK
ML167	Cell Cycle	CDK
Trelagliptin	Proteases	DPP-4
AZD7545	Others	Others
Voreloxin (SNS-595)	DNA Damage	Topoisomerase
GNF-5837	Protein Tyrosine Kinase	Trk receptor
Darapladib (SB-480848)	Metabolism	Phospholipase (e.g. PLA)
Afuresertib (GSK2110183)	PI3K/Akt/mTOR	Akt
GS-9973	Angiogenesis	Syk
FR 180204	MAPK	ERK
XMD8-92	MAPK	ERK
GNF-5	Angiogenesis	Bcr-Abl
GNE-7915	Autophagy	LRRK2
ML323	Ubiquitin	DUB
EW-7197	TGF-beta/Smad	TGF-beta/Smad
UMI-77	Apoptosis	Bcl-2
BAPTA-AM	Others	Others
PF-06463922	Protein Tyrosine Kinase	ALK
PTC-209 HBr	Others	Others
SB273005	Cytoskeletal Signaling	Integrin
G-749	Angiogenesis	FLT3
Pritelivir (BAY 57-1293)	Others	Others
GDC-0623	MAPK	MEK
GDC-0994	MAPK	ERK
4SC-202	Epigenetics	HDAC
CL-387785 (EKI-785)	Protein Tyrosine Kinase	EGFR
AT13148	PI3K/Akt/mTOR	Akt,ROCK,PKA,S6 Kinase
WH-4-023	Angiogenesis	Src
IM-12	PI3K/Akt/mTOR	GSK-3
LMK-235	DNA Damage	HDAC
UNC0379	Epigenetics	Histone Methyltransferase
GSK2830371	Angiogenesis	Wip1 phosphatase
GSK-LSD1 2HCl	Epigenetics	Histone Demethylase
UNC-2025	Protein Tyrosine Kinase	TAM Receptor,FLT3
AGK2	Cytoskeletal Signaling	Sirtuin
Ledipasvir (GS5885)	Microbiology	HCV Protease
GSK J1	Epigenetics	Histone Demethylase
Anacardic Acid	Epigenetics	Histone Acetyltransferase
LRRK2-IN-1	Autophagy	LRRK2
INCB024360	Metabolism	IDO
N6022	Others	Others
BRD4770	Epigenetics	Histone Methyltransferase
Splitomicin	Cytoskeletal Signaling	Sirtuin
Santacruzamate A (CAY10683)	DNA Damage	HDAC
CAY10603	DNA Damage	HDAC
BV-6	Apoptosis	IAP
Filgotinib (GLPG0634)	JAK/STAT	JAK
RBC8	Others	GTPases RalA/RalB
BQU57	Others	Others
UNC0631	Epigenetics	Histone Methyltransferase
EI1	Epigenetics	Histone Methyltransferase
PX-478 2HCl	Angiogenesis	HIF
CPI-169	Epigenetics	Histone Methyltransferase
Tasquinimod	Angiogenesis	HDAC
MI-2 (Menin-MLL Inhibitor)	Epigenetics	Histone Methyltransferase
MI-3 (Menin-MLL Inhibitor)	Epigenetics	Histone Methyltransferase
GSK1324726A (I-BET726)	Epigenetics	Epigenetic Reader Domain
PI-3065	PI3K/Akt/mTOR	PI3K
SD-208	TGF-beta/Smad	TGF-beta/Smad
LDN-214117	TGF-beta/Smad	TGF-beta/Smad
TH287	Others	Others
Cerdulatinib (PRT062070, PRT2070)	JAK/STAT	JAK
SU9516	Cell Cycle	CDK
DTP3	MAPK	JNK
LDC1267	Protein Tyrosine Kinase	TAM Receptor
Remodelin	Epigenetics	Histone Acetyltransferase
D 4476	Metabolism	Casein Kinase
PF-431396	Angiogenesis	FAK
Pilaralisib (XL147)	PI3K/Akt/mTOR	PI3K
Peficitinb (ASP015K, JNJ-54781532)	JAK/STAT	JAK
PND-1186 (VS-4718)	Angiogenesis	FAK
Defactinib (VS-6063, PF-04554878)	Angiogenesis	FAK
CB-839	Others	Others
CPI-360	Epigenetics	Histone Methyltransferase
GSK2578215A	Autophagy	LRRK2
CH5183284 (Debio-1347)	Angiogenesis	FGFR
SU5402	Protein Tyrosine Kinase	FGFR,VEGFR
Picropodophyllin (PPP)	Protein Tyrosine Kinase	IGF-1R
NPS-1034	Protein Tyrosine Kinase	TAM Receptor,c-Met
Omaveloxolone (RTA-408)	Others	Others
L-685,458	Neuronal Signaling	Gamma-secretase
PF-4989216	PI3K/Akt/mTOR	PI3K
LCZ696	Endocrinology & Hormones	RAAS
YK-4-279	Cell Cycle	DNA/RNA Synthesis
SP2509	Epigenetics	Histone Demethylase
OF-1	Epigenetics	Epigenetic Reader Domain
SecinH3	Others	hCyh,drosophila steppke,yGea2-S7
ML141	Cell Cycle	Rho
BG45	DNA Damage	HDAC
AZD6738	PI3K/Akt/mTOR	ATM/ATR
AZD8186	PI3K/Akt/mTOR	PI3K
LY2409881	NF-κB	IκB/IKK
Liproxstatin-1	Metabolism	Ferroptosis
LY2584702 Tosylate	PI3K/Akt/mTOR	S6 Kinase
Verdinexor (KPT-335)	Transmembrane Transporters	CRM1
FIIN-2	Protein Tyrosine Kinase	FGFR
BMH-21	DNA Damage	DNA/RNA Synthesis
CCG-1423	Cell Cycle	Rho
SBE 13 HCl	Cell Cycle	PLK
Bikinin	PI3K/Akt/mTOR	GSK-3
BLZ945	Protein Tyrosine Kinase	CSF-1R
BRD73954	DNA Damage	HDAC
NU1025	DNA Damage	PARP
AZD3839	Neuronal Signaling	BACE
LFM-A13	Angiogenesis	BTK
SB239063	MAPK	p38 MAPK
SCR7	DNA Damage	DNA/RNA Synthesis
Ro-3306	Cell Cycle	CDK
EPZ015666	Epigenetics	Histone Methyltransferase
KNK437	Cell Cycle	HSP (e.g. HSP90)
VER155008	Cytoskeletal Signaling	HSP (e.g. HSP90)
BPTES	Others	Others
Dovitinib (TKI258) Lactate	Angiogenesis	FGFR,VEGFR,c-Kit,PDGFR,FLT3
Cabotegravir (GSK744, GSK1265744)	Microbiology	Integrase
STF-083010	Others	Others
Elacridar (GF120918)	Transmembrane Transporters	P-gp
SU6656	Angiogenesis	Src
Akti-1/2	PI3K/Akt/mTOR	Akt
Sunitinib	Protein Tyrosine Kinase	VEGFR,PDGFR,c-Kit
Combretastatin A4	Cytoskeletal Signaling	Microtubule Associated
Erlotinib	Protein Tyrosine Kinase	EGFR
Docetaxel Trihydrate	Cytoskeletal Signaling	Microtubule Associated
A-1210477	Apoptosis	Bcl-2
Purvalanol A	Cell Cycle	CDK
ORY-1001 (RG-6016)	Epigenetics	Histone Demethylase
GNE-317	PI3K/Akt/mTOR	PI3K
Pexmetinib (ARRY-614)	MAPK	Tie-2,p38 MAPK
GSK503	Epigenetics	Histone Methyltransferase
AT7519 HCl	Cell Cycle	CDK
Afatinib (BIBW2992) Dimaleate	Protein Tyrosine Kinase	HER2,EGFR
MHY1485	PI3K/Akt/mTOR	mTOR,Autophagy
AMG319	PI3K/Akt/mTOR	PI3K
Pexidartinib (PLX3397)	Protein Tyrosine Kinase	CSF-1R,c-Kit
BLU9931	Angiogenesis	FGFR
Cyclo (-RGDfK)	Cytoskeletal Signaling	Integrin
Dorsomorphin (Compound C)	PI3K/Akt/mTOR	AMPK
LY3009120	MAPK	Raf
BI-847325	MAPK	MEK,Aurora Kinase
Cyclo(RGDyK)	Cytoskeletal Signaling	Integrin
SirReal2	Epigenetics	Sirtuin
TP-0903	Protein Tyrosine Kinase	TAM Receptor
AZD3264	NF-κB	IκB/IKK
Ulixertinib (BVD-523, VRT752271)	MAPK	ERK
Tenofovir Alafenamide (GS-7340)	Microbiology	Reverse Transcriptase
SC79	PI3K/Akt/mTOR	Akt
ONO-4059	Angiogenesis	BTK
AMI-1	Epigenetics	Histone Methyltransferase
SBI-0206965	Autophagy	Autophagy
Spautin-1	Autophagy	Autophagy
Xanthohumol	Metabolism	COX
PFI-4	Epigenetics	Epigenetic Reader Domain
Epacadostat (INCB024360)	Metabolism	IDO
PD-1/PD-L1 inhibitor 2	Apoptosis	PD-1/PD-L1
BIO-acetoxime	PI3K/Akt/mTOR	GSK-3
Bromodeoxyuridine (BrdU)	DNA Damage	DNA/RNA Synthesis
DEL-22379	MAPK	ERK
Tiplaxtinin (PAI-039)	Others	Others
STF-31	Others	Others
VR23	Proteases	Proteasome
KC7F2	Angiogenesis	HIF
TIC10	PI3K/Akt/mTOR	Akt
Favipiravir (T-705)	DNA Damage	DNA/RNA Synthesis
Entrectinib (RXDX-101)	Protein Tyrosine Kinase	ALK,Trk receptor
Tenovin-1	Apoptosis	E3 Ligase ,p53
Rocilinostat (ACY-1215)	Epigenetics	HDAC
GSK2636771	PI3K/Akt/mTOR	PI3K
PQ 401	Protein Tyrosine Kinase	IGF-1R
ZM 39923 HCl	JAK/STAT	JAK
SMI-4a	JAK/STAT	Pim
BIX 01294	Epigenetics	Histone Methyltransferase
VE-821	DNA Damage	ATM/ATR
AG-18	Protein Tyrosine Kinase	EGFR
PRX-08066 Maleic acid	Neuronal Signaling	5-HT Receptor
U73122	Metabolism	Phospholipase (e.g. PLA)
GW9508	Endocrinology & Hormones	GPR
CEP-32496	MAPK	CSF-1R,Raf
TAK-438	Transmembrane Transporters	Potassium Channel
PF-03084014 (PF-3084014)	Neuronal Signaling	Gamma-secretase
AZD5363	PI3K/Akt/mTOR	Akt
GW0742	Metabolism	PPAR
Vortioxetine (Lu AA21004) HBr	Neuronal Signaling	5-HT Receptor
Empagliflozin (BI 10773)	GPCR & G Protein	SGLT
TCS 359	Angiogenesis	FLT3
Tyrphostin AG 1296	Protein Tyrosine Kinase	PDGFR,FGFR,c-Kit
GSK3787	Metabolism	PPAR
Tariquidar	Transmembrane Transporters	P-gp
WY-14643 (Pirinixic Acid)	Metabolism	PPAR
NSC 23766	Cell Cycle	Rho
PRT062607 (P505-15, BIIB057) HCl	Angiogenesis	Syk
Apremilast (CC-10004)	Metabolism	PDE
VU 0364439	Neuronal Signaling	GluR
Butein	Protein Tyrosine Kinase	EGFR
Necrostatin-1	Apoptosis	TNF-alpha
UPF 1069	DNA Damage	PARP
PU-H71	Cytoskeletal Signaling	HSP (e.g. HSP90)
GDC-0349	PI3K/Akt/mTOR	mTOR
Cobimetinib (GDC-0973, RG7420)	MAPK	MEK
GW2580	Protein Tyrosine Kinase	CSF-1R
Scriptaid	DNA Damage	HDAC
BMS-345541	NF-κB	IκB/IKK
Dynasore	Others	Dynamin
ABT-199 (GDC-0199)	Apoptosis	Bcl-2
Tubastatin A	Epigenetics	HDAC
ETP-46464	PI3K/Akt/mTOR	ATM/ATR,mTOR
Macitentan	GPCR & G Protein	Endothelin Receptor
Lomeguatrib	Epigenetics	DNA Methyltransferase
Pacritinib (SB1518)	JAK/STAT	FLT3,JAK
P276-00	Cell Cycle	CDK
Nutlin-3a	Apoptosis	Mdm2
Nutlin-3b	Apoptosis	Mdm2
NSC 405020	Proteases	MMP
Optovin	Others	Others
PluriSIn #1 (NSC 14613)	Metabolism	Dehydrogenase
Sotagliflozin (LX4211)	GPCR & G Protein	SGLT
